# Supplementary material for: The Artificial Intelligence-Assisted Diagnosis of Skeletal Dysplasias in Pediatric Patients: A Comparative Benchmark Study of Large Language Models and a Clinical Expert Group
Source: Genes (Basel). 2025 Jun 28;16(7):762. doi: 10.3390/genes16070762 (PMC12294814; doi:10.3390/genes16070762)
Supplement: Supplementary file 1 [file genes-16-00762-s001.zip]

Archive with 1 entries (1 files):
- genes-3729091-supplementary.xlsx
