# Supplementary material for: The Artificial Intelligence-Assisted Diagnosis of Skeletal Dysplasias in Pediatric Patients: A Comparative Benchmark Study of Large Language Models and a Clinical Expert Group
Source: Genes (Basel). 2025 Jun 28;16(7):762. doi: 10.3390/genes16070762 (PMC12294814; doi:10.3390/genes16070762)
Supplement: Supplementary file 1 [file genes-16-00762-s001.zip › genes-3729091-supplementary.xlsx]

## Sheet: Sheet1
Patient ID	Sex	Country of Origin	Age at Evaluation	First Symptoms Age	Height (cm)	Height Z-score	Macrocephaly (yes/no)	Growth Disproportion	Spine	Limbs	Other Skeletal Features	Motor Development (noral/delay)	Cognitive Development (normal/delay)	Neurological Findings	Hearing	Vision	Biochemical Findings	Radiology	True Diagnosis	ChatGPT Primary Diagnosis	ChatGPT Primary Confidence	ChatGPT Alternative Diagnosis 1	ChatGPT Alt 1 Confidence	ChatGPT Alternative Diagnosis 2	ChatGPT Alt 2 Confidence	DeepSeek Primary Diagnosis	DeepSeek Primary Confidence	DeepSeek Alternative Diagnosis 1	DeepSeek Alt 1 Confidence	DeepSeek Alternative Diagnosis 2	DeepSeek Alt 2 Confidence	Orthopedist Diagnosis First Choice	First Choice Confidence	Orthopedist Diagnosis Second Choice	Second Choice Confidence	Orthopedist Diagnosis Third Choice	Third Choice Confidence	Endocrinologist Diagnosis First Choice	First Choice Confidence	Endocrinologist Diagnosis Second Choice	Secon Choice Confidence	Endocrinologist Diagnosis Third Choice	Third Choice Confidence
Patient 1	F	BiH	16	2	143	-2.47	no	short trunk	scoliosis- mild, lumbar hyperlordosis	genu valgum	coarse face, large teeth	normal	delay	normal	normal	normal	enzyme test for MPS I, II, IIIB, IVA, VI and VII: normal	epiphyseal dysplasia, spinal lesions	Dyggve-Melchior-Clausen disease	Unclassified Skeletal Dysplasia	2	Spondyloepiphyseal Dysplasia	1	Metaphyseal Chondrodysplasia	1	Spondyloepiphyseal Dysplasia	4	Morquio Syndrome	3	Metatropic Dysplasia	2	Spondyloepiphyseal dysplasia	3	Achondroplasia	2	Chondrodysplasia	1	Spondyloepiphyseal dysplasia	4	Kniest Dyplasia	3	Morquio syndrome	3
Patient 2	F	BiH	4	0	98	-1.03	no	short limbs	normal	short, polydactyly	hypodontia, lip cleft	normal	normal	normal	normal	normal	NA	short V metatarsal	Ellis-van Creveld syndrome	Ellis-van Creveld Syndrome	5	Short Rib-Polydactyly Syndrome	3	Jeune Syndrome	2	Ellis-van Creveld Syndrome	5	Short-Rib Polydactyly Syndrome	3	Jeune Syndrome	2	Jeune syndrome	4	Rhizomelic Chondrodisplasia	1	NA	NA	Ellis-van Creveld syndrome	5	Short-Rib Thoracin Dysplasia	4	NA	NA
Patient 3	M	BiH	4	0	75	-7.06	no	short trunk	lumbar hyperlordosis	rhizomelic shortening	frontal bossing	delay	normal	normal	normal	normal	NA	NA	Achondroplasia	Achondroplasia	5	Thanatophoric Dysplasia	3	Hypochondroplasia	3	Achondroplasia	5	Hypochondroplasia	3	Thanatophoric Dysplasia	1	Achondroplasia	5	Hypochondroplasia	4	Chondrodysplasia	2	Achondroplasia	5	Severe Achondroplasia with Developmental Delay	3	NA	NA
Patient 4	F	BiH	14.75	1.2	137.2	-3.13	no	short limbs	normal	genu valgum	frontal bossing, craniosynostosis	normal	normal	hydrocephalus due to stenosis	normal	normal	hypophosphatemia, elevated PTH	bowing of long bones	Hypophosphatemic Rickets	Hypophosphatemic Rickets	5	Metaphyseal Dysplasia	3	Nutritional Rickets	3	Nutritional Rickets	5	Metaphyseal Chondrodysplasia	3	Fibrous Dysplasia	2	Achondroplasia	4	Hypochondroplasia	4	Hypophosphatemic rickets	2	X-linked hypophoshatemia	5	Hypophosphatemic Rickets	3	NA	NA
Patient 5	F	BiH	15	4	98.5	-8.34	no	short trunk	kyphoscoliosis, hyperlordosis	genu valgum	hypertelorism, coarse face	normal	normal	normal	conductive loss- mild	normal	low enzyme galactosamine-6-sulfate sulfatase	multiple deformities, osteoporosis	Morquio Syndrome	Morquio Syndrome	5	Spondyloepiphyseal Dysplasia	3	Metatropic Dysplasia	2	Mucopolysaccharidosis Type VI	5	Morquio Syndrome	2	Spondyloepiphyseal Dysplasia	3	Spondyloepiphyseal dysplasia	4	Achondroplasia	3	Noonan syndrome	2	Morquio Syndrome	5	NA	NA	NA	NA
Patient 6	F	BiH	4	1	98	-1.03	no	short trunk	kyphoscoliosis, hyperlordosis	genu valgum	coarse face	normal	normal	normal	conductive loss- mild	normal	low enzyme galactosamine-6-sulfate sulfatase	various spinal deformities	Morquio Syndrome	Unclassified Skeletal Dysplasia	2	Spondyloepiphyseal Dysplasia	1	Metaphyseal Chondrodysplasia	1	Morqio Syndrome	4	SED with Osteoarthritis	3	Dyggve-Melchior-Clausen Syndrome	2	Achondroplasia	4	Multiple Epiphyseal Dysplasia	3	NA	NA	Morquio Syndrome	5	Mucopolysaccharidosis type IVB	3	NA	NA
Patient 7	F	BiH	1.42	0.83	81	2.39	yes	symmetric	normal	cone-shaped phalanges	frontal bossing	delay	normal	hypotonia, ataxia	normal	vision loss, nystagmus	normal	cone-shaped epiphyses	Short-rib thoracic dysplasia 9 with or without polydactyly	Chondrodysplasia Punctata	4	Osteopetrosis	2	Sclerosing Bone Dysplasia	2	Acrodysostosis	4	Trichorhinophalangeal Syndrome	3	Metatropic Dysplasia	2	Morquio Syndrome	4	Achondroplasia	2	NA	NA	Sialidosis type II	3	Mucopolysaccharidosis type IVB	3	Spondylometaphyseal Dysplasia with Cone-Rod Dystrophy	3
Patient 8	M	BiH	10	7	130.3	-1.39	yes	symmetric	scoliosis	multiple fractures, genu valgum	blue sclerae	normal	normal	normal	conductive loss	normal	low vitamin D	osteopenia	Osteogenesis imperfecta	Osteogenesis Imperfecta	5	Ehlers-Danlos Syndrome	2	Loeys-Dietz Syndrome	2	Osteogenesis Imperfecta	5	Child Abuse	1	Bruck Syndrome	2	Osteogenesis imperfecta	5	NA	NA	NA	NA	Osteogenesis imperfecta	5	NA	NA	NA	NA
Patient 9	M	BiH	2.5	2	90	0.61	yes	symmetric	normal	multiple fractures	triangular face	normal	normal	normal	normal	normal	low vitamin D	osteopenia	Osteogenesis imperfecta	Osteogenesis Imperfecta	5	Ehlers-Danlos Syndrome	2	Loeys-Dietz Syndrome	2	Osteogenesis Imperfecta	4	Cole-Carpenter Syndrome	2	Ehlers-Danlos Syndrome	2	Osteogenesis imperfecta	4	Rachitis	3	Ehlers-Danlos Syndrome	2	Osteogenesis imperfecta	5	Ehlers-Danlos Syndrome Classical of Hypermobile form	3	NA	NA
Patient 10	F	BiH	9.5	5	125.7	-1.29	yes	symmetric	normal	multiple fractures	blue sclera	normal	normal	normal	normal	myopia	low vitamin D	osteopenia	Osteogenesis imperfecta	Osteogenesis Imperfecta	5	Ehlers-Danlos Syndrome	2	Loeys-Dietz Syndrome	2	Osteogenesis Imperfecta	5	Cole-Carpenter Syndrome	2	Hypophosphatasia	1	Osteogenesis imperfecta	5	Rachitis	3	Hypophosphatasia	2	Osteogenesis imperfecta	5	NA	NA	NA	NA
Patient 11	M	BiH	0.25	0	60	-0.3	no	symmetric	normal	contractures	whistling face, endophthalmia	normal	normal	normal	normal	normal	normal	NA	Freeman-Sheldon syndrome	Unclassified Skeletal Dysplasia	2	Spondyloepiphyseal Dysplasia	1	Metaphyseal Chondrodysplasia	1	Arthrogryposis Multiplex Congenita	4	Freeman-Sheldon Syndrome	3	Pena-Shokeir Syndrome	1	Freeman–Sheldon Syndrome	4	Arthrogryposis	2	NA	NA	Freeman-Sheldon Syndrome	5	NA	NA	NA	NA
Patient 12	M	BiH	15	0.1	161	-1.2	no	symmetric	normal	hyperextensibility	white forelock, low-set ears	normal	normal	normal	normal	astigmatism	normal	NA	Congenital heart defects and skeletal malformations syndrome (ABL1 gene)	Unclassified Skeletal Dysplasia	2	Spondyloepiphyseal Dysplasia	1	Metaphyseal Chondrodysplasia	1	Waardenburg Syndrome	4	Noonan Syndrome	3	LEOPARD Syndrome	2	Noonan syndrome	4	NA	NA	NA	NA	Noonan syndrome	4	Waardenburg syndrome	3	LEOPARD	3
Patient 13	M	BiH	5	2	93.1	-3.55	no	short limbs	lumbar hyperlordosis	short tubular bones	asymmetrical face	normal	normal	normal	normal	normal	normla	NA	Pseudoachondroplasia	Unclassified Skeletal Dysplasia	2	Spondyloepiphyseal Dysplasia	1	Metaphyseal Chondrodysplasia	1	Metaphyseal Chondrodysplasia	4	Hypochondroplasia	3	Spondyloepimetaphyseal Dysplasia	2	Achondroplasia	3	Hypochondroplasia	2	NA	NA	Achondroplasia	5	Pseudoachondroplasia	4	Hypochondroplasia	3
Patient 14	M	BiH	4.08	0.83	101	-0.5	yes	symmetric	normal	multiple fractures, genu valgum	triangular face, blue sclera	delay	normal	hypotonia, convulsions	normal	normal	low vitamin D	osteopenia	Osteogenesis imperfecta	Osteogenesis Imperfecta	5	Ehlers-Danlos Syndrome	2	Loeys-Dietz Syndrome	2	Osteogenesis Imperfecta	5	Bruck Syndrome	2	Child Abuse	1	Osteogenesis imperfecta	5	NA	NA	NA	NA	Osteogenesis imperfecta	5	NA	NA	NA	NA
Patient 15	M	BiH	10.5	7	146	1.3	no	symmetric	normal	multiple fractures, short legs	blue sclera, dentinogenesis imperfecta	normal	normal	hypotrophy due to immobilization	normal	normal	low vitamin D	osteopenia	Osteogenesis imperfecta	Osteogenesis Imperfecta	5	Ehlers-Danlos Syndrome	2	Loeys-Dietz Syndrome	2	Osteogenesis Imperfecta	5	Cole-Carpenter Syndrome	2	Hypophosphatasia	1	Osteogenesis imperfecta	5	NA	NA	NA	NA	Osteogenesis imperfecta	5	NA	NA	NA	NA
Patient 16	M	BiH	14.83	1.33	147.2	-3.04	no	short limbs	normal	genu valgum	none	normal	normal	normal	conductive loss- unilateral	normal	hypophosphatemia, elevated PTH	bowing of long bones	Hypophosphatemic Rickets	Hypophosphatemic Rickets	5	Metaphyseal Dysplasia	3	Nutritional Rickets	3	Hypophosphatemic Rickets	5	Hypophosphatemic Rickets (AD type)	3	Fibrous Dysplasia	1	Hypophosphatemic Rickets	4	Hypophosphatemia	3	NA	NA	Hypophosphatemic Rickets	5	ADHR	3	NA	NA
Patient 17	F	BiH	9.5	0.1	103	-5.16	yes	short limbs	lumbar hyperlordosis	rhizomelic shortening	frontal bossing	normal	normal	normal	normal	normal	normal	NA	Achondroplasia	Achondroplasia	5	Thanatophoric Dysplasia	3	Hypochondroplasia	3	Achondroplasia	5	Hypochondroplasia	3	Thanatophoric Dysplasia	1	Achondroplasia	5	NA	NA	NA	NA	Achondroplasia	5	NA	NA	NA	NA
Patient 18	F	BiH	2.42	1.25	76.1	-3.1	no	short limbs	normal	genu varum	none	normal	normal	normal	normal	normal	normal	acetabular dysplasia, metaphyseal abnormalities	Metaphyseal chondrodysplasia, Schild type	Unclassified Skeletal Dysplasia	2	Spondyloepiphyseal Dysplasia	1	Metaphyseal chondrodysplasia, Schild type	1	Metaphyseal chondrodysplasia, Schild type	4	Kniest Dysplasia	3	SED Congenita	2	Chondrodysplasia	5	NA	NA	NA	NA	Metaphyseal chondrodysplasia, Schild type	4	Metaphyseal chondrodypslasia, Jansen/Spahr type	2	Nutritional Rickets (Vitamin D def)	2
Patient 19	M	BiH	10	0.1	134.4	-0.69	yes	short limbs	normal	rhizomelia	frontal boosing	normal	normal	normal	normal	normal	normal	NA	Hypochondroplasia	Achondroplasia	5	Thanatophoric Dysplasia	3	Hypochondroplasia	3	Acrodysostosis	4	Albright Hereditary Osteodystrophy	3	Robinow Syndrome	2	Achondroplasia	4	Pseudoachondroplasia	3	NA	NA	VACTERL	3	Acromesomelic Dysplasia	3	Hypochondroplasia	3
Patient 20	M	BiH	4.33	0.1	93	-2.32	no	symmetric	scoliosis	hip and knee dislocation	nasal bridge depression	delay	normal	normal	normal	normal	normal	NA	Larsen syndrome	Unclassified Skeletal Dysplasia	2	Spondyloepiphyseal Dysplasia	1	Metaphyseal Chondrodysplasia	1	Larsen syndrome	4	Desbuquois Dysplasia	3	Ehlers-Danlos Syndrome	2	Chondrodysplasia	5	NA	NA	NA	NA	Larsen syndrome	3	Diastrophic Dysplasia	3	NA	NA
Patient 21	F	Serbia	9	0.1	95.3	-6.47	no	short limbs	lumbar lordosis- severe	short limbs	acrocrania, coarse face	delay	delay	normal	normal	normal	normal	mild cervical stenosis	Achondroplasia	Achondroplasia	5	Hypochondroplasia	3	Thanatophoric Dysplasia	1	Achondroplasia	5	Hypochondroplasia	3	Thanatophoric Dysplasia	1	Chondrodysplasia	5	Achondroplasia	3	Hypochondroplasia	2	Achondroplasia	5	Hypochondroplasia	3	Pseudoachondroplasia	2
Patient 22	F	Serbia	5	0.1	88.7	-4.45	yes	short limbs	lumbar lordosis	rhizomelia	frontal bossing	delay	normal	normal	normal	normal	normal	Irregular metaphyses	Achondroplasia	Achondroplasia	5	Hypochondroplasia	3	Metatropic Dysplasia	2	Achondroplasia	5	Hypochondroplasia	3	Metatropic Dysplasia	2	Achondroplasia	5	Hypochondroplasia	1	Rhizomelic Chondrodysplasia	4	Spondyloepiphyseal dysplasia	3	Metaphyseal chondrodypslasia	3	Achondroplasia	3
Patient 23	M	Serbia	2	0.1	53	-1.2	yea	symmetric	normal	rhizomelia	brachycephalia	delay	normal	normal	normal	normal	normal	bowing of long bones	Achondroplasia	Osteogenesis Imperfecta	4	Ehlers-Danlos Syndrome	2	Bruck Syndrome	2	Osteogenesis Imperfecta	4	Ehlers-Danlos Syndrome	2	Bruck Syndrome	2	Osteogenesis imperfecta	5	Achondroplasia	3	Hypochondroplasia	2	Osteogenesis imperfecta	4	Hypophosphatasia	3	NA	NA
Patient 24	M	Serbia	20	8	167	-1.24	no	symmetric	scoliosis, gibbus	genu valgum	hypertelorism	normalž	delay	normal	conductive loss- severe	normal	elevated GAG	NA	Alpha-Mannosidosis	Morquio Syndrome	4	Spondyloepiphyseal Dysplasia	3	Multiple Epiphyseal Dysplasia	2	Morqio Syndrome	4	Spondyloepiphyseal Dysplasia	3	Multiple Epiphyseal Dysplasia	2	Noonan syndrome	5	Morquio Syndrome	3	Hypochondroplasia	2	Mucopolysaccharidosis type III	4	Morquio Syndrome	3	Alpha-mannosidosis	3
Patient 25	F	Serbia	17	10	173.5	1.44	no	symmetric	normal	normal	none	normal	normal	normal	normal	normal	Thyroid abnormal	osteopenia	Osteogenesis Imperfecta	Hypophosphatemic Rickets	5	Metaphyseal Chondrodysplasia	3	Nutritional Rickets	2	Hypophosphatemic Rickets	5	Metaphyseal Chondrodysplasia	3	Nutritional Rickets	2	Hyperparathireoidismus	5	Osteogenesis imperfecta	1	NA	NA	Secondary osteoporosis due to unrecognised Graves disease	5	NA	NA	NA	NA
Patient 26	F	Serbia	11	2.5	132	-1.88	no	symmetric	normal	genu valgum	none	normal	normla	normal	normal	normal	hypophosphatemia, elevated ALP	widened metaphyses	Hypophosphatemic Rickets	Hypophosphatemic Rickets	4	Renal Tubular Acidosis	3	Fanconi Syndrome	2	Hypophosphatemic Rickets	4	Renal Tubular Acidosis	3	Fanconi Syndrome	2	Hypophosphatemic rickets	5	NA	NA	NA	NA	Hypophosphatemic Rickets	4	Hypophosphatemic rickets (AD type)	3	Nutritional Rickets	2
Patient 27	F	Serbia	12	2	149	-0.12	no	symmetric	scoliosis	normal	shield shape thorax	normal	normal	normal	normal	normal	normal	NA	Osteogenesis Imperfecta	Osteogenesis Imperfecta	5	Cole-Carpenter Syndrome	2	Ehlers-Danlos Syndrome	2	Osteogenesis Imperfecta	5	Cole-Carpenter Syndrome	2	Ehlers-Danlos Syndrome	2	Osteogenesis imperfecta	5	Ehlers-Danlos	3	Osteogenesis imperfecta	1	Osteogenesis imperfecta	5	NA	NA	NA	NA
Patient 28	M	Serbia	3	0.1	94	-0.51	no	symmetric	normal	normal	none	normal	normal	normal	normal	normal	normal	normal	Osteogenesis Imperfecta	Osteogenesis Imperfecta	5	Bruck Syndrome	3	Child Abuse	1	Osteogenesis Imperfecta	5	Bruck Syndrome	3	Child Abuse	1	Ehlers-Danlos syndrome	5	Osteogenesis imperfecta	3	NA	NA	Osteogenesis imperfecta	4	Ehlers-Danlos syndrome	3	NA	NA
Patient 29	M	Serbia	15	3.5	172	0.25	no	symmetric	normal	normal	none	delay	normal	normal	normal	normal	elevated uric acid	healed fractures	Osteogenesis Imperfecta	Osteogenesis Imperfecta	5	Familial Osteoporosis	3	Idiopathic Juvenile Osteoporosis	2	Osteogenesis Imperfecta	5	Familial Osteoporosis	3	Idiopathic Juvenile Osteoporosis	2	Osteogenesis imperfecta	5	Hypophosphatemia	3	NA	NA	Osteogenesis imperfecta	4	Ehlers-Danlos syndrome	3	NA	NA
Patient 30	F	Serbia	10	0.1	104	-5.61	no	short limbs	lumbar lordosis	short limbs	Cranial changes	delay	normal	normal	normal	normal	normal	mild cervical stenosis	Achondroplasia	Achondroplasia	5	Hypochondroplasia	3	Pseudoachondroplasia	2	Achondroplasia	5	Hypochondroplasia	3	Pseudoachondroplasia	2	Achondroplasia	5	Hypochondroplasia	3	NA	NA	Achondroplasia	5	NA	NA	NA	NA
Patient 31	M	Serbia	7	0.1	115	-1.38	no	symmetric	kyphoscoliosis	dysostosis multiplex	coarse face, macroglossia	delay	delay	hypotonia, multiple joint contractures	conductive loss- mild	normal	elevated GAG	kyphoscoliosis, irregular metaphyses	Hunter Syndrome	Hunter Syndrome	5	Mucopolysaccharidosis Type I	3	Mucopolysaccharidosis Type VI	2	Hunter Syndrome	5	Mucopolysaccharidosis Type I	3	Mucopolysaccharidosis Type VI	2	Mucopolysaccharidosis type I	5	NA	NA	NA	NA	Mucopolysaccharidosis type I	5	NA	NA	NA	NA
Patient 32	M	Serbia	11	0.1	115	-4.72	no	symmetric	lumbar lordosis	genu valgum	flattened face	delay	delay	normal	sensorineural loss-mild	bilateral cataract	normal	dysplastic epiphyses	Stickler Syndrome	Stickler Syndrome	4	Marshall Syndrome	3	Kniest Dysplasia	2	Stickler Syndrome	4	Marshall Syndrome	3	Kniest Dysplasia	2	Spondyloepiphyseal dysplasia	5	Multiple epiphyseal dysplasia	2	Mucopolysaccharidosis	1	Kniest dysplasia	4	Stickler syndrome	3	Spondylometaphyseal Dysplasia (SED)	3
Patient 33	F	Serbia	18	4	167	0.56	no	symmetric	scoliosis	normal	blue sclera	normal	delay	normal	normal	normal	hypercalciuria	spinal fracture	Osteogenesis Imperfecta	Osteogenesis Imperfecta	4	Ehlers-Danlos Syndrome	2	Bruck Syndrome	1	Osteogenesis Imperfecta Type I	4	Ehlers-Danlos Syndrome	2	Bruck Syndrome	1	Ehlers-Danlos syndrome	5	Osteogenesis imperfecta	2	NA	NA	Osteogenesis imperfecta	5	NA	NA	NA	NA
Patient 34	M	Serbia	4.5	1	94.1	-2.07	yes	symmetric	normal	genu valgum	frontal boosing	delay	normal	normal	normal	normal	normal	short thumbs and phalanges	Cleidocranial Dysplasia	Achondroplasia	5	Hypochondroplasia	3	Metatropic Dysplasia	1	Rubinstein-Taybi syndrome	5	Hypochondroplasia	3	Metatropic Dysplasia	1	Pseudoachondroplasia	5	Hypochondroplasia	2	NA	NA	Rubinstein-Taybi syndrome	4	Hypochondroplasia	3	NA	NA
Patient 35	M	Serbia	6	0.1	96.2	-4.13	yes	short limbs	scoliosis	short limbs	frontal boosing	delay	normal	normal	normal	normal	normal	modelate cervical stenosis	Congenital Spondyloepiphyseal Dysplasia	Achondroplasia	5	Pseudoachondroplasia	3	Thanatophoric Dysplasia	1	Achondroplasia	5	Pseudoachondroplasia	3	Thanatophoric Dysplasia	1	Achondroplasia	5	NA	NA	NA	NA	Achondroplasia	5	Hypochondroplasia	3	NA	NA
Patient 36	M	Serbia	3	1	94	-0.51	no	symmetric	normal	normal	none	normal	normal	normal	normal	normal	normal	normal	Osteogenesis Imperfecta	Osteogenesis Imperfecta	5	Child Abuse	1	Cole-Carpenter Syndrome	2	Osteogenesis Imperfecta Type III	5	Child Abuse	1	Cole-Carpenter Syndrome	2	Osteogenesis imperfecta	5	NA	NA	NA	NA	Osteogenesis imperfecta	5	NA	NA	NA	NA
Patient 37	F	Serbia	15	2.5	154.5	-0.82	no	symmetric	normal	genu valgum	none	normal	normal	normal	normal	normal	low phosphorus, elevated ALP	metaphyseal rarefaction	Hypophosphatemic Rickets	Hypophosphatemic Rickets	5	Metaphyseal Chondrodysplasia	3	Nutritional Rickets	2	Hypophosphatemic Rickets	5	Metaphyseal Chondrodysplasia	3	Nutritional Rickets	2	Hypophosphatemic Rickets	5	NA	NA	NA	NA	Hypophosphatemic Rickets	4	NA	NA	NA	NA
Patient 38	F	Serbia	1	0.1	65	-3.41	no	short limbs	none	rhizomelia	blue sclera	delay	normal	normal	normal	normal	normal	femoral fractures	Osteogenesis Imperfecta	Osteogenesis Imperfecta	5	Bruck Syndrome	3	Ehlers-Danlos Syndrome	2	Osteogenesis Imperfecta	5	Bruck Syndrome	3	Ehlers-Danlos Syndrome	2	Osteogenesis imperfecta	5	NA	NA	NA	NA	Osteogenesis imperfecta	5	NA	NA	NA	NA
Patient 39	M	Serbia	9	0.1	97.5	-6.53	no	short limbs	kyphoscoliosis	genu valgum	coarse face	delay	normal	normal	conductive loss- mild	normal	elevated GAG	short long bones	Morquio Syndrome	Morquio Syndrome	4	Spondyloepiphyseal Dysplasia	3	Multiple Epiphyseal Dysplasia	2	Morqio Syndrome	4	Spondyloepiphyseal Dysplasia	3	Multiple Epiphyseal Dysplasia	2	Spondyloepiphyseal dysplasia	5	Achondroplasia	3	NA	NA	Morquio Syndrome	5	NA	NA	NA	NA
Patient 40	M	Serbia	9	0.1	104.3	-5.27	no	short limbs	kyphoscoliosis	genu valgum	coarse face	delay	normal	normal	conductive loss-medium	normal	elevated GAG	short long bones	Morquio Syndrome	Mucopolysaccharidosis Type VI	4	Morquio Syndrome	3	Spondyloepiphyseal Dysplasia	2	Mucopolysaccharidosis Type VI	4	Morquio Syndrome	3	Spondyloepiphyseal Dysplasia	2	Morquio Syndrome	5	Achondroplasia	3	NA	NA	Morquio Syndrome	5	NA	NA	NA	NA
Patient 41	M	Serbia	14	1	120	-6.18	yes	symmetric	kyphoscoliosis	hypotrophy, foot deformities	none	delay	delay	normal	normal	normal	normal	kyphoscoliosis, osteopenia	Larsen Syndrome	Thanatophoric Dysplasia	4	Achondrogenesis	3	Campomelic Dysplasia	2	Thanatophoric Dysplasia	4	Achondrogenesis	3	Campomelic Dysplasia	2	Chondrodysplasia	5	NA	NA	NA	NA	Osteogenesis imperfecta	3	Spondyloepimetaphyseal Dysplasia	3	Mucolipidosis	3
Patient 42	M	Serbia	2	0.1	78.2	-2.84	no	symmetric	normal	contractures	facial dysmorphism	delay	delay	hypotonia	normal	normal	normal	dolichocephaly	Chondrodysplasia	Beals Syndrome	4	Marfan Syndrome	3	Loeys-Dietz Syndrome	2	Beals Syndrome	4	Marfan Syndrome	3	Loeys-Dietz Syndrome	2	NA	NA	NA	NA	NA	NA	Loeys-Dietz Syndrome	3	Sphprintzer-Goldberg Syndrome	3	NA	NA
Patient 43	M	Serbia	1	0.1	64	-4.58	no	symmetric	normal	normal	micrognathia	delay	normal	normal	normal	normal	normal	micrognathia	Acrofacial Dysostosis	Pierre Robin Sequence	4	Stickler Syndrome	3	DiGeorge Syndrome	2	Acrofacial Dysostosis	4	Pierre Robin Sequence	3	DiGeorge Syndrome	2	NA	NA	NA	NA	NA	NA	Pierre Robin Sequence	4	CHARGE Syndrome	3	Kabuki Syndrome	2
Patient 44	M	Serbia	11	0.1	144	0.08	no	symmetric	normal	genu valgum	none	normal	normal	normal	normal	congenital cataracts	normal	deformities of knees and growth plates	CODAS syndrome	Craniometaphyseal Dysplasia	4	Schneckenbecken Dysplasia	2	Metaphyseal Dysplasia, Spahr Type	2	Multiple Epiphyseal Dysplasia	5	Stickler Syndrome	3	Spondyloepimetaphyseal Dysplasia	2	CODAS syndrome	5	NA	NA	NA	NA	CODAS syndrome	5	NA	NA	NA	NA
Patient 45	F	Serbia	7	0.6	119	-0.34	no	symmetric	scoliosis-mild	genu valgum	none	normal	normal	normal	normal	congenital cataracts	normal	deformities of knees and growth plates	CODAS syndrome	Craniometaphyseal Dysplasia	4	Melnick-Needles Syndrome	2	Metaphyseal Chondrodysplasia	2	Multiple Epiphyseal Dysplasia	5	Stickler Syndrome	3	Spondyloepimetaphyseal Dysplasia	2	CODAS syndrome	5	NA	NA	NA	NA	CODAS syndrome	5	NA	NA	NA	NA
